# Supplementary material for: Effectiveness of DASH Diet versus Other Diet Modalities in Patients with Metabolic Syndrome: A Systematic Review and Meta-Analysis
Source: Nutrients. 2024 Sep 10;16(18):3054. doi: 10.3390/nu16183054 (PMC11434995; doi:10.3390/nu16183054)
Supplement: Supplementary file 1 [file nutrients-16-03054-s001.zip]

Archive with 1 entries (1 files):
- nutrients-3165628-supplementary.pdf
